# Supplementary material for: Comprehensive evaluation of Chinese peanut mini-mini core collection and QTL mapping for aflatoxin resistance
Source: BMC Plant Biol. 2022 Apr 21;22:207. doi: 10.1186/s12870-022-03582-0 (PMC9027753; doi:10.1186/s12870-022-03582-0)
Supplement: Supplementary file 2 — Additional file 2: Table S1. Correlation analysis of three resistances. Table S2. Correlation analysis between three resistances and other traits. Table S3. The information of the 99 accessions which are derived into two sub-groups. Table S4. The distribution of SNPs and Indels. Table S5. The information of candidate genes. [file 12870_2022_3582_MOESM2_ESM.xlsx]

## Sheet: Table S1
Supplemental Table 1. Correlation analysis of three resistances
Trait	SDII2014	SDII2015	SDII2016	AF2014	AF2015	AF2016	SLII2018	SLII2019
SDII2014	1
SDII2015	0.694**	1
SDII2016	0.503**	0.631**	1
AF2014	0.227*	0.186	0.309**	1
AF2015	0.390**	0.492**	0.215*	0.291*	1
AF2016	0.240*	0.379**	0.383**	0.265**	0.219*	1
SLII2018	-0.172	-0.195	-0.097	0.049	-0.057	-0.074	1
SLII2019	0.309**	0.133	0.041	0.062	0.148	0.008	0.348*	1
SDII seed infection index, AF aflatoxin content, SLII shell infection index
*Correlation is significant at the p<0.05 level, **Correlation is significant at the p<0.01 level

## Sheet: Table S2
Supplemental Table 2. Correlation analysis between three resistances and other traits
Trait	Pods length	Pods width	HWP	SP	Seed length	Seed width	HKW	Bacterial wilt
SLII	0.295**	0.219*	0.183	-0.412**	-	-	-	0.099
SDII	-	-	-	-	0.310**	0.434**	0.457**	-0.05
AF	-	-	-	-	0.224*	0.197	0.275**	-0.036
SLII shell infection index, SDII seed infection index, AF aflatoxin content, HWP hundred-pod weight, SP shellingpercentage, HKW hundred-kernel weight

## Sheet: Table S3
Supplemental Table 3. The information of the 99 accessions which are derived into two sub-groups
Accession	Var	Sub-Group
Zh.h0530	var. hirsuta	Ⅰ
Zh.h0551	var. hirsuta	Ⅰ
Zh.h0585	var. hirsuta	Ⅰ
Zh.h0602	var. hirsuta	Ⅰ
Zh.h0610	var. hirsuta	Ⅰ
Zh.h0682	var. hypogaea	Ⅰ
Zh.h0691	var. hypogaea	Ⅰ
Zh.h0697	var. hypogaea	Ⅰ
Zh.h0726	var. hypogaea	Ⅰ
Zh.h0766	var. hypogaea	Ⅰ
Zh.h0768	var. hypogaea	Ⅰ
Zh.h1044	var. hypogaea	Ⅰ
Zh.h1129	var. hypogaea	Ⅰ
Zh.h1149	var. hypogaea	Ⅰ
Zh.h1182	var. hypogaea	Ⅰ
Zh.h1197	var. hypogaea	Ⅰ
Zh.h1241	var. hypogaea	Ⅰ
Zh.h1246	var. hypogaea	Ⅰ
Zh.h1250	var. hypogaea	Ⅰ
Zh.h1312	var. hypogaea	Ⅰ
Zh.h1409	Intermediate	Ⅰ
Zh.h1425	var. hypogaea	Ⅰ
Zh.h1452	var. hypogaea	Ⅰ
Zh.h1498	var. fastigiata	Ⅰ
Zh.h1837	var. vulgaris	Ⅰ
Zh.h2193	var. vulgaris	Ⅰ
Zh.h2288	var. hirsuta	Ⅰ
Zh.h2339	var. hirsuta	Ⅰ
Zh.h2359	var. hirsuta	Ⅰ
Zh.h2527	var. hypogaea	Ⅰ
Zh.h2624	var. hypogaea	Ⅰ
Zh.h2667	var. hypogaea	Ⅰ
Zh.h2783	Intermediate	Ⅰ
Zh.h2888	var. vulgaris	Ⅰ
Zh.h2894	var. vulgaris	Ⅰ
Zh.h2910	var. vulgaris	Ⅰ
Zh.h3022	var. hypogaea	Ⅰ
Zh.h3125	var. hypogaea	Ⅰ
Zh.h3187	var. fastigiata	Ⅰ
Zh.h3364	var. fastigiata	Ⅰ
Zh.h3429	var. fastigiata	Ⅰ
Zh.h3762	var. vulgaris	Ⅰ
Zh.h3890	var. hypogaea	Ⅰ
Zh.h3901	var. hypogaea	Ⅰ
Zh.h3975	var. hypogaea	Ⅰ
Zh.h4008	var. hypogaea	Ⅰ
Zh.h4036	var. hypogaea	Ⅰ
Zh.h4318	var. hypogaea	Ⅰ
Zh.h4600	var. vulgaris	Ⅰ
Zh.h4647	var. vulgaris	Ⅰ
Zh.h4712	var. vulgaris	Ⅰ
Zh.h4833	var. vulgaris	Ⅰ
Zh.h4851	var. vulgaris	Ⅰ
Zh.h4889	var. vulgaris	Ⅰ
Zh.h4927	var. hypogaea	Ⅰ
Zh.h5071	var. hypogaea	Ⅰ
Zh.h5098	var. hypogaea	Ⅰ
Zh.h5219	Intermediate	Ⅰ
Zh.h5302	Intermediate	Ⅰ
Zh.h5442	Intermediate	Ⅰ
Zh.h5874	var. vulgaris	Ⅰ
Zh.h6003	var. vulgaris	Ⅰ
Zh.h6180	Intermediate	Ⅰ
Zh.h0003	var. fastigiata	Ⅱ
Zh.h0080	var. vulgaris	Ⅱ
Zh.h0125	var. vulgaris	Ⅱ
Zh.h0267	var. vulgaris	Ⅱ
Zh.h0277	var. vulgaris	Ⅱ
Zh.h0366	var. vulgaris	Ⅱ
Zh.h0454	var. vulgaris	Ⅱ
Zh.h1507	var. fastigiata	Ⅱ
Zh.h1510	var. fastigiata	Ⅱ
Zh.h1558	var. vulgaris	Ⅱ
Zh.h1626	var. vulgaris	Ⅱ
Zh.h1657	var. vulgaris	Ⅱ
Zh.h1996	var. vulgaris	Ⅱ
Zh.h2146	var. vulgaris	Ⅱ
Zh.h2150	var. vulgaris	Ⅱ
Zh.h2153	var. vulgaris	Ⅱ
Zh.h2175	var. vulgaris	Ⅱ
Zh.h2955	var. hypogaea	Ⅱ
Zh.h3114	var. hypogaea	Ⅱ
Zh.h3216	var. fastigiata	Ⅱ
Zh.h3231	var. fastigiata	Ⅱ
Zh.h3664	var. vulgaris	Ⅱ
Zh.h3689	var. vulgaris	Ⅱ
Zh.h3692	var. vulgaris	Ⅱ
Zh.h4302	var. vulgaris	Ⅱ
Zh.h4664	var. vulgaris	Ⅱ
Zh.h4709	var. vulgaris	Ⅱ
Zh.h4763	var. vulgaris	Ⅱ
Zh.h4809	var. vulgaris	Ⅱ
Zh.h5671	var. hypogaea	Ⅱ
Zh.h6004	var. vulgaris	Ⅱ
Zh.h6017	var. vulgaris	Ⅱ
Zh.h6070	var. vulgaris	Ⅱ
Zh.h6275	var. fastigiata	Ⅱ
Zh.h6285	var. vulgaris	Ⅱ
Zh.h6297	var. vulgaris	Ⅱ

## Sheet: Table S4
Supplemental Table 4. The distribution of SNPs and Indels
Trait	Marker	Chromosome	Position	Location	Gene
SLII	SNP00688	1	40368467	intergenic	arahy.Tifrunner.gnm2.ann1.19RR7F(dist=61371),arahy.Tifrunner.gnm2.ann1.MH038J(dist=13626)
	SNP21070	12	9277537	intronic	arahy.Tifrunner.gnm2.ann1.1M3GV3
	InDel21071	12	9357931	intergenic	arahy.Tifrunner.gnm2.ann1.I6YUT2(dist=11210),arahy.Tifrunner.gnm2.ann1.WEAH0M(dist=7430)
	SNP21021	12	6844062	intergenic	arahy.Tifrunner.gnm2.ann1.FMK9QT(dist=10709),arahy.Tifrunner.gnm2.ann1.J7VJ5I(dist=19942)
	SNP21188	12	14933055	intergenic	arahy.Tifrunner.gnm2.ann1.ST4209(dist=1104),arahy.Tifrunner.gnm2.ann1.20BIYK(dist=10805)
	InDel43846	20	112260595	intergenic	arahy.Tifrunner.gnm2.ann1.PZHE2F(dist=232237),arahy.Tifrunner.gnm2.ann1.4K6020(dist=131225)
SDII	SNP22420	12	93852971	intergenic	arahy.Tifrunner.gnm2.ann1.0CG6IJ(dist=28150),arahy.Tifrunner.gnm2.ann1.HE5IFC(dist=34722)
	SNP22555	12	100237479	upstream	arahy.Tifrunner.gnm2.ann1.C3WWRZ
	InDel36369	18	38548488	intergenic	arahy.Tifrunner.gnm2.ann1.D77ZR6(dist=144499),arahy.Tifrunner.gnm2.ann1.3J4J1J(dist=14768)
	SNP42459	20	593672	intronic	arahy.Tifrunner.gnm2.ann1.36ACQJ
	SNP43163	20	53492328	intergenic	arahy.Tifrunner.gnm2.ann1.J17V80(dist=570514),arahy.Tifrunner.gnm2.ann1.691U9V(dist=188284)
Aflatoxin content	InDel15210	9	14197913	intergenic	arahy.Tifrunner.gnm2.ann1.A68CME(dist=4744),arahy.Tifrunner.gnm2.ann1.B7IFRJ(dist=3732)
	InDel17247	10	23667814	intergenic	arahy.Tifrunner.gnm2.ann1.1Q70G5(dist=8033),arahy.Tifrunner.gnm2.ann1.ID58HC(dist=12506)
	SNP37276	18	80753727	intergenic	arahy.Tifrunner.gnm2.ann1.WSW4WD(dist=257406),arahy.Tifrunner.gnm2.ann1.X8Q6FC(dist=70570)
	SNP38307	18	129415431	intergenic	arahy.Tifrunner.gnm2.ann1.TWLQ99(dist=18222),arahy.Tifrunner.gnm2.ann1.I3MXR2(dist=27403)
	SNP22577	12	101526304	intergenic	arahy.Tifrunner.gnm2.ann1.E9SPXB(dist=85770),arahy.Tifrunner.gnm2.ann1.R1ATPI(dist=6035)
SLII shell infection index, SDII seed infection index

## Sheet: Table S5
Supplemental Table 5. The information of candidate genes
Trait	SNP	Chr	Start Position	End Position	Gene Name	Gene ID	Annotation
	Peak
SLII	SNP00688	1	40382093	40383430	arahy.MH038J	16819	Bifunctional inhibitor/lipid-transfer protein/seed storage 2S albumin superfamily protein
	SNP21021	12	6824201	6828417	arahy.8FUA72	415176	F-box and associated interaction domains-containing protein
			6832838	6833353	arahy.FMK9QT	415182	serine/threonine-protein phosphatase 7 long form homolog [Glycine max]
			6864004	6871027	arahy.J7VJ5I	415185	MYB transcription factor MYB114 isoform X2 [Glycine max]
			6881705	6885105	arahy.15S87B	415235	Protein kinase superfamily protein
	SNP21070	12	9237693	9241281	arahy.UHG5LS	416754	UPF0481 protein At3g47200-like [Glycine max]
			9267441	9268267	arahy.9RWZ5V	416761	zinc finger protein
			9272660	9275561	arahy.V65UZ0	416765	putative RNA-binding protein Luc7-like 2-like [Glycine max]
			9275783	9284866	arahy.1M3GV3	416774	argininosuccinate lyase
			9307406	9316720	arahy.LKMD2I	416782	glutamate receptor
			9307539	9310881	arahy.1BA0J6	416785	UPF0481 protein At3g47200-like [Glycine max]
	InDel21071	12	9335930	9337282	arahy.5M1T04	416798	UPF0481 protein At3g47200-like [Glycine max]
			9337440	9340022	arahy.VHEE5Y	416801	Cytochrome P450 superfamily protein
			9343196	9344592	arahy.7ML2J7	416807	myb transcription factor
			9344870	9346722	arahy.I6YUT2	416812	Phosphoglycerate mutase family protein
			9365362	9365643	arahy.WEAH0M	416820	LOB domain-containing protein 37-like [Glycine max]
			9379146	9380651	arahy.12G0NV	416823	UDP-Glycosyltransferase superfamily protein
			9391082	9392527	arahy.FTX6XU	416826	UDP-Glycosyltransferase superfamily protein;
	SNP21188	12	14930887	14931951	arahy.ST4209	419836	Ribonuclease HI n=3 Tax=Lactobacillus RepID=E4SJS0_LACAR
			14943860	14945790	arahy.20BIYK	419842	Ulp1 protease family
			14972713	14974635	arahy.RR9ZRP	419853	Ulp1 protease family
SDII	SNP22420	12	93821281	93824978	arahy.0CG6IJ	431094	Unknown protein
			93887693	93890788	arahy.HE5IFC	431106	zinc-binding alcohol dehydrogenase family protein
	SNP22555	12	100197473	100203300	arahy.D4R6TJ	433285	uncharacterized protein LOC100815839 isoform X2 [Glycine max]
			100225007	100225621	arahy.QD68G1	433303	Unknown protein
			100238034	100239945	arahy.C3WWRZ	433308	DYNAMIN-like 1B
			100241300	100242357	arahy.BWC0QX	433316	beta-galactosidase 8
			100249737	100250722	arahy.S7N084	433324	protein disulfide-isomerase 5-4-like [Glycine max]
			100253192	100266474	arahy.2YH6BX	433329	N-carbamoylputrescine amidase-like [Glycine max]
			100259651	100262162	arahy.4L01Q9	433342	plastid transcriptionally active 13
	InDel36369	18	38563257	38565068	arahy.3J4J1J	682151	zinc finger MYM-type protein 1-like [Glycine max]
	SNP42459	20	550482	554169	arahy.UZ6AL0	743518	GTP binding
			556694	557374	arahy.U1NS8X	743529	RING-H2 finger protein 2B
			571691	577772	arahy.ZL8L46	743532	MLO-like protein 8-like [Glycine max]
			592075	604489	arahy.36ACQJ	743568	Auxin efflux carrier family protein
			604553	613298	arahy.L3E9Q0	743581	exosome complex exonuclease RRP44
			614634	620000	arahy.DF5JNQ	743609	protein kinase family protein
			619357	635993	arahy.ZDI5XK	743618	glutamate receptor 3.6
AF	InDel15210	9	14168521	14171503	arahy.DB3C02	310288	RNA-binding protein 39-like [Glycine max]
			14180313	14193170	arahy.A68CME	310296	ATP binding
			14201646	14202001	arahy.B7IFRJ	310401	Zinc finger MYM-type protein
			14202181	14203805	arahy.Z5HYYL	310405	zinc finger MYM-type protein
			14206288	14206519	arahy.Z2846R	310412	Transposase
			14206543	14206889	arahy.FN9Z98	310416	zinc finger MYM-type protein 1-like [Glycine max]
	InDel17247	10	23643775	23659781	arahy.1Q70G5	350706	sequence-specific DNA binding transcription factors
			23680320	23685544	arahy.ID58HC	350743	phospholipase C 2
			23688832	23690197	arahy.UEZ9M2	350772	serine/threonine-protein phosphatase 7 long form homolog [Glycine max]
			23700803	23705248	arahy.V1YSWS	350778	ABC transporter B family member 15-like [Glycine max]
	SNP22577	12	101532339	101550137	arahy.R1ATPI	433928	Disease resistance protein (TIR-NBS-LRR class) family
			101548643	101558610	arahy.1ZVJ53	433941	Disease resistance protein (TIR-NBS-LRR class) family
	SNP38307	18	129377361	129383125	arahy.LY0M21	695327	Ulp1 protease family
			129395449	129397209	arahy.TWLQ99	695357	dolichyl-diphosphooligosaccharide--protein glycosyltransferase subunit 2-like [Glycine max]
			129442834	129444503	arahy.I3MXR2	695365	LRR receptor-like kinase
SDII seed infection index, AF aflatoxin content, SLII shell infection index
